# Supplementary material for: Increase in Virus-Specific Mucosal Antibodies in the Upper Respiratory Tract Following Intramuscular Vaccination of Previously Exposed Horses Against Equine Herpesvirus Type-1/4
Source: Vaccines (Basel). 2025 Mar 10;13(3):290. doi: 10.3390/vaccines13030290 (PMC11946061; doi:10.3390/vaccines13030290)
Supplement: Supplementary file 1 [file vaccines-13-00290-s001.zip]

Archive with 1 entries (1 files):
- Suppl Figure S1 & S2.pptx
